# Supplementary material for: Neoantigen-specific CD8 T cells with high structural avidity preferentially reside in and eliminate tumors
Source: Nat Commun. 2023 Jun 6;14:3188. doi: 10.1038/s41467-023-38946-z (PMC10244384; doi:10.1038/s41467-023-38946-z)
Supplement: Supplementary file 3 — Source Data [file 41467_2023_38946_MOESM3_ESM.xlsx]

## Sheet: Fig. 1C
Figure 1c
		EBV BMLF1 (HD3 n=41)	hCMV pp65 (HD4 n=11)	Flu A MP (HD2 n=28)	MAGE-A10 (Mel6 n=17)	MAGE -A3 (Mel2 n=4)	PHLPP2 (CRC1 n=39)	NUP210 (CRC2 n=13)	HHAT (OvCa1 n=5)	Flu A PB1 (HD1 n=3)	NBEA (Mel3 n=1)	hCMV pp65 (HD5 n=9)	GP100 (Mel5 n=3)	ZCCHC11 (OvCa2 n=6)	UTP20 (Lung1 n=5)	Melan-A (Mel1 n=22)	GP100 (Mel4 n=14)	EBV BMLF1 (Lung3 n=30)	Flu A MP (Lung2 n=2)	MMP9 (Lung1 n=16)	MUC1 (OvCa5 n=3)	EBV BMLF1 (HD6 n=61)	MAGE-A1 (OvCa4 n=1)
	pMHC-TCR T1/2 (s)	102.73	102.3	66.6	2.3	37.4	67	34.5	7.5	9	83.8	227.8	6.436	3.702	77.69	2.861	82.07	56.26	293	11.99	43.1	111	8.965
		81.25	85.8	38.1	2.3	47.81	75.5	29.2	3	20.9		241.4	3.781	3.552	88.8	2.876	63.3	99.84	138.5	7.892	39.35	20.61
		68.45	109.1	89.1	1.6	37.1	75.2	51.8	9.5	20.44		142.5	9.441	3.891	10	3.175	67.09	60.31		6.369	62.2	16.68
		108.4	100.6	119.7	2.7	46.8	52.7	30.4	20.5			300.167		4.007	61.22	3.094	83.59	64.46		5.869	40.1	17.6
		95.4	99.35	66.7	2.8		80.2	35.6	31.8			294.45		3.929	52.72	3.969	68.02	70.67		29.58	39.25	19.35
		62.5	93.8	53.9	2.4		84.8	29.8				226.2		176.3		4.636	13.465	87.38		9.853		27.43
		67.05	95.5	69.3	2.8		86.4	40.8				171				3.361	17.9603	69.71		12.66		18.45
		80.1	111.3	70.1	2.2		76.4	23.1				211.9				4.035	4.76	85.845		10.66		29.11
		64.95	106.2	62.1	2.5		75.8	34.4				201.133				3.66	8.838	71.17		6.418		25.81
		80.15	92.85	61.8	2.8		48.5	29.3								4.3665	3.54	27.6		12.66		17.34
		18.65	93.1	50.2	2.2		90.6	46.8								3.993	5.579	44.6		50.75		33.31
		185.25		83.7	3.3		90.8	33.2								4.058	5.247	27.32		17.67		21.52
		74.3		64.1	2.7		65.4	45.4								3.642	9.009	18.22		50.91		34.98
		76.2		191.2	2.8		64.4									36.28	13.3913	17.99		16.29		46.77
		15.5		74.3	2.1		77.4									4.9505		21.3		25.11		26.88
		88.4		82	2.3		56.2									3.7315		25.445		41.04		85.46
		98.6		71.4	2.7		62.2									3.855		21				24.12
		79.2		72.2			51.6									16.605		33.72				55.53
		90.3		86.5			63.1									3.0635		20.45				17.34
		88.5		54.1			83.7									7.94		25.78				19.885
		71		19.9			63.9									3.595		17.31				20.19
		109.4		47.2			84.6									5.9325		22.79				22.815
		61.7		101.3			66.4											14.87				19.29
		68.4		85			59.3											31.53				74.68
		68.3		83.3			75.1											71.8				26.21
		108.6		87			60.3											42.55				21.4
		81.2		83.7			58.2											66.15				21.56
		101.5		72.6			84.2											33.76				31.7
		91.5					80.6											21.47				31.71
		89.8					91.2											47.88				20.55
		18.8					43.32															20.53
		62.2					53.21															35.89
		69.7					48.94															30.53
		76.8					43.92															21.56
		53.9					42.56															27.59
		52.4					46.31															32.43
		57.1					48.46															35.86
		62.9					51.84															22.72
		84.5					55.66															19.18
		56.9																				16.93
		89.3																				17.46
																						4.295
																						19.4
																						17.71
																						19
																						16.7
																						17.54
																						23.32
																						9.623
																						26.4
																						24.76
																						108.8
																						21.57
																						19.91
																						34.54
																						20.25
																						30.33
																						39.02
																						27.63
																						24.55
																						20.02

## Sheet: Fig. 1E
Figure 1e
		MixMHCpred 2.1	NetMHCpan 4.1	NetMHCstabpan 1.0 T1/2	MHCflurry 2.0	DistoSelf	PRIME 1.0
	T1/2	0.08	0.014	0.0055	0.15	0.45	0.3
	EC50	0.033	0.04	0.071	0.11	0.18	0.1

## Sheet: Fig. 2B
Figure 2b
		MMP9 (Lung1) PBLs	MMP9 (Lung1) TILs
	pMHC-TCR T1/2 (s)	11.99	50.75	right panel
		7.892	17.67
		6.369	50.91
		5.869	16.29
		29.58	25.11
		9.853	41.04
		12.66
		10.66
		6.418
		12.66

## Sheet: Fig. 2C
Figure 2c
		PBL	TIL
	ZCCHC11	3.8	156.3	pMHC-TCR T1/2 (s)
	PHLPP2	48.2	71.8
	UTP20	42	83.2
	GP100	9.1	73.6
	MMP9	11.4	36.3
	HHAT	6.7	26.2
	ELA	3.4	7.3

## Sheet: Fig. 2E
Figure 2e
	TCRα sequence	PBL Freq	TIL Freq
	hTRAV25_CAGMDSSYKLIFG_hTRAJ12	1.38447	58.8489
	hTRAV20_CAVSGGSYIPTFG_hTRAJ06	16.1863	17.2121
	hTRAV20_CAVQMDSNYQLIWGAG_hTRAJ33	1.89618	11.0038
	hTRAV24_CAFINSGNTPLVFG_hTRAJ29	26.112	9.59173
	hTRAV20_CAVVGSYIPTFG_hTRAJ06	4.47774	1.07138
	hTRAV12-2_CAVRGDSSYKLIFG_hTRAJ12	0	0.10571
	hTRAV20_CAFINSGNTPLVFG_hTRAJ29	0.216409	0.0999957
	hTRAV24_CAVQMDSNYQLIWGAG_hTRAJ33	0.0487604	0.0978529
	hTRAV20_CAVQADSSYKLIFG_hTRAJ12	0.238871	0.0814251
	hTRAV05_CAENSYTGGFKTIFG_hTRAJ09	0.0224627	0.075711
	hTRAV20_CAVQAPYDYKLSFG_hTRAJ20	0	0.075711
	hTRAV25_CSGMDSSYKLIFG_hTRAJ12	0	0.0664257
	hTRAV20_CAVPLSNGYKLSFG_hTRAJ20	0	0.0592832
	hTRAV20_CAVPLSNDYKLSFG_hTRAJ20	0	0.0528549
	hTRAV10_CVVSAHTGGFKTIFG_hTRAJ09	0	0.0464266
	hTRAV25_CAGMDRSYKLIFG_hTRAJ12	0.00164361	0.0442838
	hTRAV25_CAGMDSGYKLIFG_hTRAJ12	0.00109574	0.0407125
	hTRAV25_CAGMDSSYKLILG_hTRAJ12	0	0.030713
	hTRAV20_CAVLGGSYIPTFG_hTRAJ06	0.00109574	0.0271417
	hTRAV20_CAVSGGSYIHTFG_hTRAJ06	0.025202	0.0257132
	hTRAV14_CAMRDSSGAGSYQLTFG_hTRAJ28	0	0.0249989
	hTRAV25_CAGMDSNYQLIWGAG_hTRAJ33	0	0.0242847
	hTRAV25_CAGMDSRYKLIFG_hTRAJ12	0.00109574	0.0235704
	hTRAV24_CAFINAGNTPLVFG_hTRAJ29	0.0147925	0.0199991
	hTRAV25_CAGMESSYKLIFG_hTRAJ12	0.00109574	0.0192849
	hTRAV24_CAFLASNTGKLIFG_hTRAJ37	0	0.0192849
	hTRAV25_CAGMDSSYKVIFG_hTRAJ12	0.00109574	0.0178564
	hTRAV20_CAVSGGSYIPTLG_hTRAJ06	0.0306807	0.0171421
	hTRAV25_CAGMDSSYKLIVG_hTRAJ12	0.00109574	0.0164279
	hTRAV25_CAGMGSSYKLIFG_hTRAJ12	0	0.0164279
	hTRAV20_CAVQMESNYQLIWGAG_hTRAJ33	0.00109574	0.0157136
	hTRAV24_CAFINSGNTPLVLG_hTRAJ29	0.0262978	0.0128566
	hTRAV12-1_CAVRGDSSYKLIFG_hTRAJ12	0	0.0128566
	hTRAV25_CAGMDGSYKLIFG_hTRAJ12	0	0.0128566
	hTRAV20_CAVSGGGYIPTFG_hTRAJ06	0.00493083	0.0121423
	hTRAV20_CAVSGGSYIPTCG_hTRAJ06	0.00164361	0.0121423
	hTRAV25_CAGMDSSYKMIFG_hTRAJ12	0.00164361	0.0121423
	hTRAV25_CAGMDSSYKLSFG_hTRAJ12	0	0.0121423
	hTRAV25_CAGRDSSYKLIFG_hTRAJ12	0.00164361	0.0114281
	hTRAV25_CAGETGNQFYFG_hTRAJ49	0	0.0114281
	hTRAV25_CAGIDSSYKLIFG_hTRAJ12	0	0.0114281
	hTRAV25_CAGMDSSYKLIFR_hTRAJ12	0	0.0114281
	hTRAV25_CAGMDSSYKLICG_hTRAJ12	0	0.0114281
	hTRAV25_CAGMDSSYKSIFG_hTRAJ12	0	0.0114281
	hTRAV20_CAVSGGRYIPTFG_hTRAJ06	0.0131489	0.0107138
	hTRAV25_CAGMDSSYKLIFV_hTRAJ12	0	0.0107138
	hTRAV25_SAGMDSSYKLIFG_hTRAJ12	0	0.0107138
	hTRAV24_CAFINSGNTHLVFG_hTRAJ29	0.0241063	0.00999957
	hTRAV20_CAVSGGSYIPAFG_hTRAJ06	0.00821805	0.00999957
	hTRAV20_CAVQMDRNYQLIWGAG_hTRAJ33	0.00493083	0.00999957
	hTRAV25_CAGMDSSCKLIFG_hTRAJ12	0.00219148	0.00999957
	hTRAV25_CAGMDSSYELIFG_hTRAJ12	0.00164361	0.00999957
	hTRAV25_CAGVDSSYKLIFG_hTRAJ12	0	0.00999957
	hTRAV25_CAGMDSSYKLIYG_hTRAJ12	0	0.00999957
	hTRAV25_CARMDSSYKLIFG_hTRAJ12	0	0.00999957
	hTRAV20_CAVSGGSYIPTYG_hTRAJ06	0.0257499	0.00928532
	hTRAV20_CAVQMDSNYQLIGGAG_hTRAJ33	0.00109574	0.00928532
	hTRAV25_CAGMDSSYKLVFG_hTRAJ12	0.00109574	0.00928532
	hTRAV25_CEGMDSSYKLIFG_hTRAJ12	0	0.00928532
	hTRAV24_GAFINSGNTPLVFG_hTRAJ29	0.00821805	0.00857106
	hTRAV20_CAVSGGSYITTFG_hTRAJ06	0.00657444	0.00857106
	hTRAV25_CAGMDSSHKLIFG_hTRAJ12	0.00109574	0.00857106
	hTRAV25_CAGMDSSYKFIFG_hTRAJ12	0	0.00857106
	hTRAV25_CAGKDSSYKLIFG_hTRAJ12	0	0.00857106
	hTRAV24_CAFINSGNAPLVFG_hTRAJ29	0.016984	0.00785681
	hTRAV20_CAVSGGSYIPTFR_hTRAJ06	0.00438296	0.00785681
	hTRAV20_CAVQMDSNYQLIWGGG_hTRAJ33	0.00219148	0.00785681
	hTRAV24_CAFLSSASKIIFG_hTRAJ03	0	0.00785681
	hTRAV25_CAGLDSSYKLIFG_hTRAJ12	0	0.00785681
	hTRAV25_CAGMDSSYKLIFW_hTRAJ12	0	0.00785681
	hTRAV25_CAGMDSSDKLIFG_hTRAJ12	0	0.00785681
	hTRAV24_CAFINSGNTPLGFG_hTRAJ29	0.00712231	0.00714255
	hTRAV20_CAVQMDSNYQLIWALG_hTRAJ33	0.00164361	0.00714255
	hTRAV20_CAVQIDSNYQLIWGAG_hTRAJ33	0.00109574	0.00714255
	hTRAV20_CAVQMDSSYKLIFG_hTRAJ12	0	0.00714255
	hTRAV20_CAVQMDSNYQLMWGAG_hTRAJ33	0	0.00714255
	hTRAV12-312-4_CAVRGDSSYKLIFG_hTRAJ12	0	0.00714255
	hTRAV25_CAGMDSSYKLIIG_hTRAJ12	0	0.00714255
	hTRAV24_CAVVGSYIPTFG_hTRAJ06	0.0909464	0.0064283
	hTRAV24_CAFINSGNTPLVFR_hTRAJ29	0.00438296	0.0064283
	hTRAV20_GAVSGGSYIPTFG_hTRAJ06	0.00219148	0.0064283
	hTRAV20_CAVQMGSNYQLIWGAG_hTRAJ33	0	0.0064283
	hTRAV25_CAGMDSSFKLIFG_hTRAJ12	0	0.0064283
	hTRAV25_CAGMDSSYQLIWGAG_hTRAJ33	0	0.0064283
	hTRAV25_CAGMDSSYKLTFG_hTRAJ12	0	0.0064283
	hTRAV24_CAFINSGKTPLVFG_hTRAJ29	0.0142446	0.00571404
	hTRAV20_CAVSGGSCIPTFG_hTRAJ06	0.0115053	0.00571404
	hTRAV24_CAFINSGNTPLVYG_hTRAJ29	0.0104095	0.00571404
	hTRAV24_CAFINSGNTPLVVG_hTRAJ29	0.00493083	0.00571404
	hTRAV20_CAVTGGSYIPTFG_hTRAJ06	0.00438296	0.00571404
	hTRAV20_CAVQMDSNYQLIRGAG_hTRAJ33	0.00273935	0.00571404
	hTRAV24_CAFINSGNTPLLFG_hTRAJ29	0.00219148	0.00571404
	hTRAV20_CAVQMDGNYQLIWGAG_hTRAJ33	0.00164361	0.00571404
	hTRAV25_CAGMDSSYKLMFG_hTRAJ12	0.00109574	0.00571404
	hTRAV25_CVGMDSSYKLIFG_hTRAJ12	0	0.00571404
	hTRAV20_CAVQMDSNYKLIWGAG_hTRAJ33	0	0.00571404
	hTRAV20_CAVQRDSNYQLIWGAG_hTRAJ33	0	0.00571404
	hTRAV25_CAGMDSNYKLIFG_hTRAJ12	0	0.00571404
	hTRAV25_CAGTDSSYKLIFG_hTRAJ12	0	0.00571404
	hTRAV25_CTGMDSSYKLIFG_hTRAJ12	0	0.00571404
	hTRAV25_WAGMDSSYKLIFG_hTRAJ12	0	0.00571404
	hTRAV25_CAGMNSSYKLIFG_hTRAJ12	0.0246542	0.00499979
	hTRAV20_CAVSGGSYIPTIG_hTRAJ06	0.0153404	0.00499979
	hTRAV20_SAVSGGSYIPTFG_hTRAJ06	0.0142446	0.00499979
	hTRAV20_CAVSGGSDIPTFG_hTRAJ06	0.0104095	0.00499979
	hTRAV20_CVVSGGSYIPTFG_hTRAJ06	0.00657444	0.00499979
	hTRAV20_CAVRMDSNYQLIWGAG_hTRAJ33	0.00328722	0.00499979
	hTRAV20_CAVSAGSYIPTFG_hTRAJ06	0.00109574	0.00499979
	hTRAV20_CAVQMDSNNQLIWGAG_hTRAJ33	0.00109574	0.00499979
	hTRAV25_CAGMDSSYKLISG_hTRAJ12	0.00109574	0.00499979
	hTRAV20_CAVQLDSNYQLIWGAG_hTRAJ33	0	0.00499979
	hTRAV20_CAVQMDSNYQLICGAG_hTRAJ33	0	0.00499979
	hTRAV25_CAGMVSSYKLIFG_hTRAJ12	0	0.00499979
	hTRAV25_CAAMDSSYKLIFG_hTRAJ12	0	0.00499979
	hTRAV20_CAVSGGSYMPTFG_hTRAJ06	0.0115053	0.00428553
	hTRAV20_CADSGGSYIPTFG_hTRAJ06	0.00931379	0.00428553
	hTRAV20_CAVSGGSYIPRFG_hTRAJ06	0.00712231	0.00428553
	hTRAV24_CAFINSGNTPLVIG_hTRAJ29	0.00602657	0.00428553
	hTRAV20_CDVSGGSYIPTFG_hTRAJ06	0.00493083	0.00428553
	hTRAV20_CAVSGGSYILTFG_hTRAJ06	0.00438296	0.00428553
	hTRAV24_CAFIISGNTPLVFG_hTRAJ29	0.00383509	0.00428553
	hTRAV12-2_CAVGGSNYKLTFG_hTRAJ53	0.00109574	0.00428553
	hTRAV25_CAGMDSSYKLNFG_hTRAJ12	0.00109574	0.00428553
	hTRAV20_CAVQYGSNYKLTFG_hTRAJ53	0	0.00428553
	hTRAV20_CAVQMDSDYQLIWGAG_hTRAJ33	0	0.00428553
	hTRAV20_CAVQKDSNYQLIWGAG_hTRAJ33	0	0.00428553
	hTRAV25_CAGMDSCYKLIFG_hTRAJ12	0	0.00428553
	hTRAV25_CAGMDSSYILIFG_hTRAJ12	0	0.00428553
	hTRAV25_CAGMDSSYKLIFA_hTRAJ12	0	0.00428553
	hTRAV25_CAGMDSSYKLIFE_hTRAJ12	0	0.00428553
	hTRAV25_CAEMDSSYKLIFG_hTRAJ12	0	0.00428553
	hTRAV20_CPVSGGSYIPTFG_hTRAJ06	0	0.00428553
	hTRAV25_CPGMDSSYKLIFG_hTRAJ12	0	0.00428553
	hTRAV24_CAFINSGNTPHVFG_hTRAJ29	0.0180797	0.00357128
	hTRAV20_CAVSGGSYIPTF_hTRAJ06	0.0109574	0.00357128
	hTRAV24_CDFINSGNTPLVFG_hTRAJ29	0.0109574	0.00357128
	hTRAV20_CAVSGGSYIPTVG_hTRAJ06	0.0104095	0.00357128
	hTRAV24_CAFISSGNTPLVFG_hTRAJ29	0.0104095	0.00357128
	hTRAV24_CAFINSGNTPLDFG_hTRAJ29	0.00986166	0.00357128
	hTRAV24_CAFINSGNTRLVFG_hTRAJ29	0.00657444	0.00357128
	hTRAV20_WAVSGGSYIPTFG_hTRAJ06	0.00657444	0.00357128
	hTRAV24_CAFINSGNTPRVFG_hTRAJ29	0.00438296	0.00357128
	hTRAV24_CAFINSGNTPLVCG_hTRAJ29	0.00383509	0.00357128
	hTRAV20_CAVSGGSNIPTFG_hTRAJ06	0.00328722	0.00357128
	hTRAV24_CAFINSGITPLVFG_hTRAJ29	0.00328722	0.00357128
	hTRAV20_CTVSGGSYIPTFG_hTRAJ06	0.00273935	0.00357128
	hTRAV20_CAVSRGSYIPTFG_hTRAJ06	0.00219148	0.00357128
	hTRAV20_CAASGGSYIPTFG_hTRAJ06	0.00219148	0.00357128
	hTRAV20_GAVQMDSNYQLIWGAG_hTRAJ33	0.00219148	0.00357128
	hTRAV20_RAVSGGSYIPTFG_hTRAJ06	0.00219148	0.00357128
	hTRAV25_CAGMDSSYRLIFG_hTRAJ12	0.00109574	0.00357128
	hTRAV20_CVVQMDSNYQLIWGAG_hTRAJ33	0	0.00357128
	hTRAV20_CAVSGGSYIPTFA_hTRAJ06	0	0.00357128
	hTRAV20_CAVEMDSNYQLIWGAG_hTRAJ33	0	0.00357128
	hTRAV20_CAVQMDSNYRLIWGAG_hTRAJ33	0	0.00357128
	hTRAV20_CAVQMDSNYQLIWGDG_hTRAJ33	0	0.00357128
	hTRAV20_CAVQMDSNYKLIFG_hTRAJ12	0	0.00357128
	hTRAV08-6_CAVIQGGKLIFG_hTRAJ23	0	0.00357128
	hTRAV25_CAVMDSSYKLIFG_hTRAJ12	0	0.00357128
	hTRAV25_CAGMYSSYKLIFG_hTRAJ12	0	0.00357128
	hTRAV25_CAGMDSSYNLIFG_hTRAJ12	0	0.00357128
	hTRAV25_CAGMDSSNKLIFG_hTRAJ12	0	0.00357128
	hTRAV25_YAGMDSSYKLIFG_hTRAJ12	0	0.00357128
	hTRAV25_GAGMDSSYKLIFG_hTRAJ12	0	0.00357128
	hTRAV24_CAFVNSGNTPLVFG_hTRAJ29	0.0186276	0.00285702
	hTRAV24_CAFINSGNTPVVFG_hTRAJ29	0.0147925	0.00285702
	hTRAV20_CAVSGGSYKPTFG_hTRAJ06	0.0131489	0.00285702
	hTRAV24_CACINSGNTPLVFG_hTRAJ29	0.0115053	0.00285702
	hTRAV24_CAIINSGNTPLVFG_hTRAJ29	0.0115053	0.00285702
	hTRAV24_CAFINSGDTPLVFG_hTRAJ29	0.0104095	0.00285702
	hTRAV24_CAYINSGNTPLVFG_hTRAJ29	0.00712231	0.00285702
	hTRAV24_CAFINSGNTPLVLE_hTRAJ29	0.00657444	0.00285702
	hTRAV20_CAVSGGSYIPTFE_hTRAJ06	0.00493083	0.00285702
	hTRAV20_CAVSGGSYIPKFG_hTRAJ06	0.00493083	0.00285702
	hTRAV20_CAVSGGSYIRTFG_hTRAJ06	0.00438296	0.00285702
	hTRAV24_CAFINSENTPLVFG_hTRAJ29	0.00328722	0.00285702
	hTRAV20_CAVSGGTYIPTFG_hTRAJ06	0.00273935	0.00285702
	hTRAV20_CAVSGGSHIPTFG_hTRAJ06	0.00219148	0.00285702
	hTRAV25_CGGMDSSYKLIFG_hTRAJ12	0.00164361	0.00285702
	hTRAV24_CAFIDSGNTPLVFG_hTRAJ29	0.00164361	0.00285702
	hTRAV20_CAVQMDSSYQLIWGAG_hTRAJ33	0.00109574	0.00285702
	hTRAV20_CAVQMDSNFQLIWGAG_hTRAJ33	0.00109574	0.00285702
	hTRAV20_CAVQMDSNYLLIWGAG_hTRAJ33	0.00109574	0.00285702
	hTRAV20_CAVLMDSNYQLIWGAG_hTRAJ33	0	0.00285702
	hTRAV20_CAVQMDSNYQLVWGAG_hTRAJ33	0	0.00285702
	hTRAV20_CAVQMDSNYQLIWGTG_hTRAJ33	0	0.00285702
	hTRAV20_CAVQMDSNYQLSWGAG_hTRAJ33	0	0.00285702
	hTRAV20_CAVKMDSNYQLIWGAG_hTRAJ33	0	0.00285702
	hTRAV20_CAAQMDSNYQLIWGAG_hTRAJ33	0	0.00285702
	hTRAV20_CAEQMDSNYQLIWGAG_hTRAJ33	0	0.00285702
	hTRAV25_CAGMDCSYKLIFG_hTRAJ12	0	0.00285702
	hTRAV25_CAGMDSSYKWIFG_hTRAJ12	0	0.00285702
	hTRAV25_CAGMHSSYKLIFG_hTRAJ12	0	0.00285702
	hTRAV13-1_CAANNNNDMRFG_hTRAJ43	0	0.00285702
	hTRAV20_SAVQMDSNYQLIWGAG_hTRAJ33	0	0.00285702
	hTRAV24_CAFIKSGNTPLVFG_hTRAJ29	0.0136968	0.00214277
	hTRAV24_CALINSGNTPLVFG_hTRAJ29	0.0120531	0.00214277
	hTRAV20_CAVSGGSYISTFG_hTRAJ06	0.00876592	0.00214277
	hTRAV24_CAFINSGNTPLVF_hTRAJ29	0.00767018	0.00214277
	hTRAV24_CAFINTGNTPLVFG_hTRAJ29	0.00767018	0.00214277
	hTRAV20_CAGSGGSYIPTFG_hTRAJ06	0.00657444	0.00214277
	hTRAV24_RAFINSGNTPLVFG_hTRAJ29	0.00657444	0.00214277
	hTRAV20_CAVSGGSYIPTFV_hTRAJ06	0.00602657	0.00214277
	hTRAV24_SAFINSGNTPLVFG_hTRAJ29	0.0054787	0.00214277
	hTRAV20_CAVSGGSYRPTFG_hTRAJ06	0.00493083	0.00214277
	hTRAV24_YAFINSGNTPLVFG_hTRAJ29	0.00493083	0.00214277
	hTRAV20_CAVQMDSNCQLIWGAG_hTRAJ33	0.00219148	0.00214277
	hTRAV20_CALSGGSYIPTFG_hTRAJ06	0.00219148	0.00214277
	hTRAV24_CAFINSGNTTLVFG_hTRAJ29	0.00219148	0.00214277
	hTRAV12-1_CAVGGSNYKLTFG_hTRAJ53	0.00219148	0.00214277
	hTRAV20_CAVSGGSFIPTFG_hTRAJ06	0.00164361	0.00214277
	hTRAV20_CAVQMDSNYQIIWGAG_hTRAJ33	0.00164361	0.00214277
	hTRAV20_YAVSGGSYIPTFG_hTRAJ06	0.00164361	0.00214277
	hTRAV20_CAVSEGSYIPTFG_hTRAJ06	0.00109574	0.00214277
	hTRAV24_CAFINSGNTPLVSG_hTRAJ29	0.00109574	0.00214277
	hTRAV20_VLFQEEATYLHL_hTRAJ06	0.00109574	0.00214277
	hTRAV25_FAGMDSSYKLIFG_hTRAJ12	0	0.00214277
	hTRAV20_CAVSGGSDIPTVG_hTRAJ06	0	0.00214277
	hTRAV20_CAVQVDSNYQLIWGAG_hTRAJ33	0	0.00214277
	hTRAV20_CAVQMDCNYQLIWGAG_hTRAJ33	0	0.00214277
	hTRAV20_CAVQMDSNYQFIWGAG_hTRAJ33	0	0.00214277
	hTRAV20_CAVQMDSNYQLFWGAG_hTRAJ33	0	0.00214277
	hTRAV20_CAVQMDSNYQLIWGAR_hTRAJ33	0	0.00214277
	hTRAV20_CAVQMDSNYQVIWGAG_hTRAJ33	0	0.00214277
	hTRAV20_CAVQMDSNYHLIWGAG_hTRAJ33	0	0.00214277
	hTRAV20_CAVQMDSNDQLIWGAG_hTRAJ33	0	0.00214277
	hTRAV08-6_CAVSAFGNEKLTFG_hTRAJ48	0	0.00214277
	hTRAV35_CAGQLPSGTSYGKLTFG_hTRAJ52	0	0.00214277
	hTRAV25_CAWMDSSYKLIFG_hTRAJ12	0	0.00214277
	hTRAV25_CAGMDGSYKLMFG_hTRAJ12	0	0.00214277
	hTRAV25_CAGMDISYKLIFG_hTRAJ12	0	0.00214277
	hTRAV25_CAGMDSSYKFILG_hTRAJ12	0	0.00214277
	hTRAV25_CAGMDSSYKLFFG_hTRAJ12	0	0.00214277
	hTRAV25_CAGMDNSYKLIFG_hTRAJ12	0	0.00214277
	hTRAV24_CDFINSGNTHLVFG_hTRAJ29	0	0.00214277
	hTRAV27_GGNKLTFG_hTRAJ10	0	0.00214277
	hTRAV24_CAFINSGSTPLVFG_hTRAJ29	0.00931379	0.00142851
	hTRAV24_CAFINSGNTPIVFG_hTRAJ29	0.00767018	0.00142851
	hTRAV24_CAFNNSGNTPLVFG_hTRAJ29	0.00767018	0.00142851
	hTRAV24_CGFINSGNTPLVFG_hTRAJ29	0.00602657	0.00142851
	hTRAV20_CAVVGRYIPTFG_hTRAJ06	0.00602657	0.00142851
	hTRAV24_CAFINLGNTPLVFG_hTRAJ29	0.0054787	0.00142851
	hTRAV24_CVFINSGNTPLVFG_hTRAJ29	0.00493083	0.00142851
	hTRAV24_CAFINSGNTPLVFE_hTRAJ29	0.00493083	0.00142851
	hTRAV24_CAFINSANTPLVFG_hTRAJ29	0.00438296	0.00142851
	hTRAV20_CAVSGGSYVPTFG_hTRAJ06	0.00383509	0.00142851
	hTRAV20_CAVSGRSYIPTFG_hTRAJ06	0.00383509	0.00142851
	hTRAV20_CAVSGGSYIATFG_hTRAJ06	0.00328722	0.00142851
	hTRAV24_CAFFNSGNTPLVFG_hTRAJ29	0.00328722	0.00142851
	hTRAV24_CAFINSGNSPLVFG_hTRAJ29	0.00328722	0.00142851
	hTRAV24_CPFINSGNTPLVFG_hTRAJ29	0.00328722	0.00142851
	hTRAV24_AFINSGNTPLVFG_hTRAJ29	0.00328722	0.00142851
	hTRAV20_CAVPGGSYIPTFG_hTRAJ06	0.00273935	0.00142851
	hTRAV24_CAFINSGNTPLAFG_hTRAJ29	0.00273935	0.00142851
	hTRAV24_CAFINSGNTPPVFG_hTRAJ29	0.00273935	0.00142851
	hTRAV24_CASINSGNTPLVFG_hTRAJ29	0.00273935	0.00142851
	hTRAV20_FAVSGGSYIPTFG_hTRAJ06	0.00219148	0.00142851
	hTRAV20_CAVSGGSYIPIFG_hTRAJ06	0.00219148	0.00142851
	hTRAV20_CAVSGGSYIPTSG_hTRAJ06	0.00219148	0.00142851
	hTRAV24_CAFINSGNKPLVFG_hTRAJ29	0.00219148	0.00142851
	hTRAV20_CAVVGSYMPTFG_hTRAJ06	0.00164361	0.00142851
	hTRAV24_CAFSNSGNTPLVFG_hTRAJ29	0.00164361	0.00142851
	hTRAV24_CTFINSGNTPLVFG_hTRAJ29	0.00164361	0.00142851
	hTRAV20_CAVSGGCYIPTFG_hTRAJ06	0.00109574	0.00142851
	hTRAV20_CAVSGGSYLPTFG_hTRAJ06	0.00109574	0.00142851
	hTRAV20_CAVQMDSNYQLIWAAG_hTRAJ33	0.00109574	0.00142851
	hTRAV20_CAVQMDSNYQLIWRAG_hTRAJ33	0.00109574	0.00142851
	hTRAV24_CAFINSGTTPLVFG_hTRAJ29	0.00109574	0.00142851
	hTRAV24_CAFINSGNTPLIFG_hTRAJ29	0.00109574	0.00142851
	hTRAV20_CSVSGGSYIPTFG_hTRAJ06	0	0.00142851
	hTRAV12-1_CVVNSGFQKLVFG_hTRAJ08	0	0.00142851
	hTRAV20_CAVSGGSSIPTFG_hTRAJ06	0	0.00142851
	hTRAV20_CAVSGGSYIFG_hTRAJ06	0	0.00142851
	hTRAV20_CAVSGGSYIPSFG_hTRAJ06	0	0.00142851
	hTRAV20_CAVSGGSYIPPFG_hTRAJ06	0	0.00142851
	hTRAV20_CAVSGGSYITTF_hTRAJ06	0	0.00142851
	hTRAV20_CAVSGGNYIPTFG_hTRAJ06	0	0.00142851
	hTRAV20_CAVYGDYKLSFG_hTRAJ20	0	0.00142851
	hTRAV24_CAVPLSNDYKLSFG_hTRAJ20	0	0.00142851
	hTRAV20_CAVQMVSNYQLIWGAG_hTRAJ33	0	0.00142851
	hTRAV20_CAVQMDSNYQFNLGRW_hTRAJ33	0	0.00142851
	hTRAV20_CAVQMDSNYQLILGAG_hTRAJ33	0	0.00142851
	hTRAV20_CAVQMDSNYQLIWVAG_hTRAJ33	0	0.00142851
	hTRAV20_CAVQMDSNYQLIWGAE_hTRAJ33	0	0.00142851
	hTRAV20_CAVQMDSNYQLIWSAG_hTRAJ33	0	0.00142851
	hTRAV20_CAVQMDSNYQLTWGAG_hTRAJ33	0	0.00142851
	hTRAV20_CAVQMDSNYQSIWGAG_hTRAJ33	0	0.00142851
	hTRAV20_CAVQMDSKYQLIWGAG_hTRAJ33	0	0.00142851
	hTRAV20_CAVQMNSNYQLIWGAG_hTRAJ33	0	0.00142851
	hTRAV17_CALVSGAGSYQLTFG_hTRAJ28	0	0.00142851
	hTRAV20_CAMQMDSNYQLIWGAG_hTRAJ33	0	0.00142851
	hTRAV24_CAFINSGNPPLVFG_hTRAJ29	0	0.00142851
	hTRAV24_CAFINSGNTPLEFG_hTRAJ29	0	0.00142851
	hTRAV24_CAFINPGNTPLVFG_hTRAJ29	0	0.00142851
	hTRAV24_CAFMNSGNTPLVFG_hTRAJ29	0	0.00142851
	hTRAV24_CAFSNSGNTPLVVG_hTRAJ29	0	0.00142851
	hTRAV20_CAFLASNTGKLIFG_hTRAJ37	0	0.00142851
	hTRAV24_CASASTGTASKLTFG_hTRAJ44	0	0.00142851
	hTRAV25_CAGMDSIYKLIFG_hTRAJ12	0	0.00142851
	hTRAV25_CAGMDSSCKLICG_hTRAJ12	0	0.00142851
	hTRAV05_CAGMDSSYKLIFG_hTRAJ12	0	0.00142851
	hTRAV25_CAGMDRSYILIFG_hTRAJ12	0	0.00142851
	hTRAV25_CAGKDSSYKLIYG_hTRAJ12	0	0.00142851
	hTRAV27_CAGGSGDDYKLSFG_hTRAJ20	0	0.00142851
	hTRAV25_CAENSYTGGFKTIFG_hTRAJ09	0	0.00142851
	hTRAV05_CAENSYTGGFKTIYG_hTRAJ09	0	0.00142851
	hTRAV12-312-4_CAMTPVIQGAQKLVFG_hTRAJ54	0	0.00142851
	hTRAV01-1_CAAFHSGNTPLVFG_hTRAJ29	0	0.00142851
	hTRAV25_RAGMDSSYKLIFG_hTRAJ12	0	0.00142851
	hTRAV19_CALIFNQAGTALIFG_hTRAJ15	13.4612	0
	hTRAV20_CAVPASNDYKLSFG_hTRAJ20	13.4173	0
	hTRAV19_CALSVFSAGGTSYGKLTFG_hTRAJ52	6.329	0
	hTRAV13-1_CAVDNYGQNFVFG_hTRAJ26	3.01438	0
	hTRAV03_CAVRPLGRYNNNDMRFG_hTRAJ43	1.98055	0
	hTRAV09-2_CALSDAGGYNKLIFG_hTRAJ04	1.51705	0
	hTRAV24_CAFLDGNNRLAFG_hTRAJ07	1.43542	0
	hTRAV12-2_CAVNKGGSYIPTFG_hTRAJ06	1.17573	0
	hTRAV24_CARVTGTASKLTFG_hTRAJ44	0.844816	0
	hTRAV24_CAILTGANNLFFG_hTRAJ36	0.786742	0
	hTRAV09-1_CALSDAGGYNKLIFG_hTRAJ04	0.55554	0
	hTRAV12-1_CAVGSGGSYIPTFG_hTRAJ06	0.425695	0
	hTRAV12-2_CAGGVDSNYQLIWGAG_hTRAJ33	0.40378	0
	hTRAV12-2_CAVGSGGSYIPTFG_hTRAJ06	0.339679	0
	hTRAV24_CAVPASNDYKLSFG_hTRAJ20	0.306259	0
	hTRAV12-1_CAVNKGGSYIPTFG_hTRAJ06	0.21093	0
	hTRAV24_CARLTGANNLFFG_hTRAJ36	0.163265	0
	hTRAV08-6_CAVTPDNYGQNFVFG_hTRAJ26	0.0832763	0
	hTRAV12-1_CAGGVDSNYQLIWGAG_hTRAJ33	0.0493083	0
	hTRAV12-312-4_CAVGSGGSYIPTFG_hTRAJ06	0.0334201	0
	hTRAV12-2_CAVNGPGGQKLLFA_hTRAJ16	0.0328722	0
	hTRAV19_CALILNQAGTALIFG_hTRAJ15	0.0208191	0
	hTRAV20_CAFLDGNNRLAFG_hTRAJ07	0.0208191	0
	hTRAV12-2_CAFINSGNTPLVFG_hTRAJ29	0.0197233	0
	hTRAV24_CAVGSGGSYIPTFG_hTRAJ06	0.0191755	0
	hTRAV14_CAMREGRRRNDYKLSFG_hTRAJ20	0.0191755	0
	hTRAV19_CALIFNHAGTALIFG_hTRAJ15	0.0186276	0
	hTRAV19_CALIFNQAGAALIFG_hTRAJ15	0.0153404	0
	hTRAV20_CAVPASKDYKLSFG_hTRAJ20	0.0142446	0
	hTRAV19_CALSDAGGYNKLIFG_hTRAJ04	0.0142446	0
	hTRAV20_CAVPASNDYKLSLG_hTRAJ20	0.0136968	0
	hTRAV20_CAVPASNDYKLSVG_hTRAJ20	0.0136968	0
	hTRAV19_CALIFNQAGTALILG_hTRAJ15	0.0136968	0
	hTRAV24_CAFINSGNTALVFG_hTRAJ29	0.0136968	0
	hTRAV20_CAVPASNDYKLGFG_hTRAJ20	0.012601	0
	hTRAV19_CALIFSQAGTALIFG_hTRAJ15	0.012601	0
	hTRAV20_CARVTGTASKLTFG_hTRAJ44	0.012601	0
	hTRAV12-312-4_CAVNKGGSYIPTFG_hTRAJ06	0.0120531	0
	hTRAV19_CALIFDQAGTALIFG_hTRAJ15	0.0115053	0
	hTRAV13-2_CAECCCIIGFGNVLHCGSG_hTRAJ35	0.0115053	0
	hTRAV20_CGVSGGSYIPTFG_hTRAJ06	0.0109574	0
	hTRAV21_CAVDTSGTYKYIFG_hTRAJ40	0.0104095	0
	hTRAV20_CAVPASNDCKLSFG_hTRAJ20	0.0104095	0
	hTRAV20_CAVPAANDYKLSFG_hTRAJ20	0.0104095	0
	hTRAV09-2_CALSVFSAGGTSYGKLTFG_hTRAJ52	0.0104095	0
	hTRAV24_CAVINSGNTPLVFG_hTRAJ29	0.0104095	0
	hTRAV20_CAVPASNDYKLSYG_hTRAJ20	0.00986166	0
	hTRAV19_CALIFNQAGTARIFG_hTRAJ15	0.00986166	0
	hTRAV19_CALSVFSAGGTSYGKLTLG_hTRAJ52	0.00986166	0
	hTRAV24_CAFINSGNTALGFG_hTRAJ29	0.00986166	0
	hTRAV24_CAFINAGNTPRVFG_hTRAJ29	0.00986166	0
	hTRAV19_CALIFNQAGTALSFG_hTRAJ15	0.00931379	0
	hTRAV19_CALIFNQAGTALIIG_hTRAJ15	0.00931379	0
	hTRAV17_CAKVTSGTYKYIFG_hTRAJ40	0.00931379	0
	hTRAV12-2_CAVNKGGIYIPTFG_hTRAJ06	0.00931379	0
	hTRAV20_CAVPASNDYKLRFG_hTRAJ20	0.00876592	0
	hTRAV19_CALIFNQAGTGLIFG_hTRAJ15	0.00876592	0
	hTRAV19_CALIFNQAGTALIFW_hTRAJ15	0.00876592	0
	hTRAV09-2_CALIFNQAGTALIFG_hTRAJ15	0.00876592	0
	hTRAV06_CALVSGNYQLIWGAG_hTRAJ33	0.00876592	0
	hTRAV19_CALIFNQGGTALIFG_hTRAJ15	0.00821805	0
	hTRAV19_CALIFNQAGSALIFG_hTRAJ15	0.00821805	0
	hTRAV24_CAFSKSGNTRLVFG_hTRAJ29	0.00821805	0
	hTRAV19_WALIFNQAGTALIFG_hTRAJ15	0.00821805	0
	hTRAV04_CLVGDGDSSYKLIFG_hTRAJ12	0.00821805	0
	hTRAV19_GALIFNQAGTALIFG_hTRAJ15	0.00821805	0
	hTRAV20_SAVPASNDYKLSFG_hTRAJ20	0.00821805	0
	hTRAV19_CALIFNQAGTALVFG_hTRAJ15	0.00767018	0
	hTRAV24_CAFIKSGNRPLVFG_hTRAJ29	0.00767018	0
	hTRAV20_CAVGSGGSYIPTFG_hTRAJ06	0.00767018	0
	hTRAV20_CAILTGANNLFFG_hTRAJ36	0.00767018	0
	hTRAV20_FAVPASNDYKLSFG_hTRAJ20	0.00712231	0
	hTRAV20_CAVSGGIYIPTFG_hTRAJ06	0.00712231	0
	hTRAV20_CAVPASNDYKLSF_hTRAJ20	0.00712231	0
	hTRAV03_CAVRSLGRYNNNDMRFG_hTRAJ43	0.00712231	0
	hTRAV19_CALIFNQAGTALIYG_hTRAJ15	0.00712231	0
	hTRAV19_CALIINQAGTALIFG_hTRAJ15	0.00712231	0
	hTRAV19_CALSEFSAGGTSYGKLTFG_hTRAJ52	0.00712231	0
	hTRAV13-1_CAVDNYGQKFVFG_hTRAJ26	0.00712231	0
	hTRAV24_CALINSGNTPLVVG_hTRAJ29	0.00712231	0
	hTRAV24_CAVNKGGSYIPTFG_hTRAJ06	0.00712231	0
	hTRAV20_WAVPASNDYKLSFG_hTRAJ20	0.00712231	0
	hTRAV20_CAVSGGSCIATFG_hTRAJ06	0.00657444	0
	hTRAV20_CAVPASNEDKLSFG_hTRAJ20	0.00657444	0
	hTRAV20_CAVPASNDYRLSFG_hTRAJ20	0.00657444	0
	hTRAV19_CALIFKQAGTALIFG_hTRAJ15	0.00657444	0
	hTRAV19_CALIFNQAGTALIFV_hTRAJ15	0.00657444	0
	hTRAV19_CALIFNQAGTAQIFG_hTRAJ15	0.00657444	0
	hTRAV19_CALIFNKAGTALIFG_hTRAJ15	0.00657444	0
	hTRAV29_CAATPSRDDKIIFG_hTRAJ30	0.00657444	0
	hTRAV20_CAVVGSYKPTFG_hTRAJ06	0.00602657	0
	hTRAV20_CAVPASNDYKRSFG_hTRAJ20	0.00602657	0
	hTRAV20_CAVPASNDYKHSFG_hTRAJ20	0.00602657	0
	hTRAV19_CALIFNQAGTALIFE_hTRAJ15	0.00602657	0
	hTRAV24_CAFINSGYTPLVFG_hTRAJ29	0.00602657	0
	hTRAV24_CAFINSGGTPLVFG_hTRAJ29	0.00602657	0
	hTRAV19_CALSVFSAGGTSYGKLTYG_hTRAJ52	0.00602657	0
	hTRAV20_CAVVGSYIPTLG_hTRAJ06	0.0054787	0
	hTRAV20_CAVVGSYIHTFG_hTRAJ06	0.0054787	0
	hTRAV20_CAEPASNDYKLSFG_hTRAJ20	0.0054787	0
	hTRAV19_CALIFNQAGTAVIFG_hTRAJ15	0.0054787	0
	hTRAV19_CALSVFSGGGTSYGKLTFG_hTRAJ52	0.0054787	0
	hTRAV19_CALSVFSAGGSSYGKLTFG_hTRAJ52	0.0054787	0
	hTRAV19_CALSVFSAAGTSYGKLTFG_hTRAJ52	0.0054787	0
	hTRAV24_CAFINSRNTPLVFG_hTRAJ29	0.0054787	0
	hTRAV12-1_CAVNGPGGQKLLFA_hTRAJ16	0.0054787	0
	hTRAV24_CAGGVDSNYQLIWGAG_hTRAJ33	0.0054787	0
	hTRAV24_WAFINSGNTPLVFG_hTRAJ29	0.0054787	0
	hTRAV20_CGVPASNDYKLSFG_hTRAJ20	0.00493083	0
	hTRAV20_CAVVGSYIPTYG_hTRAJ06	0.00493083	0
	hTRAV20_CAVVGSYIPTIG_hTRAJ06	0.00493083	0
	hTRAV20_CAVAASNDYKLSFG_hTRAJ20	0.00493083	0
	hTRAV20_CAVPASDDYKLSFG_hTRAJ20	0.00493083	0
	hTRAV20_CAVPASNAYKLSFG_hTRAJ20	0.00493083	0
	hTRAV20_CAVPASNDYKLSIG_hTRAJ20	0.00493083	0
	hTRAV20_CAGPASNDYKLSFG_hTRAJ20	0.00493083	0
	hTRAV19_CALVFNQAGTALIFG_hTRAJ15	0.00493083	0
	hTRAV19_CALIFNQAGRALIFG_hTRAJ15	0.00493083	0
	hTRAV19_CALIFNQAATALIFG_hTRAJ15	0.00493083	0
	hTRAV19_CALIVNQAGTALIFG_hTRAJ15	0.00493083	0
	hTRAV19_CALSVFSAGGTSCGKLTFG_hTRAJ52	0.00493083	0
	hTRAV19_CALSVFSAGGTSYGKLAFG_hTRAJ52	0.00493083	0
	hTRAV19_CALSVFSAGGTRYGKLTFG_hTRAJ52	0.00493083	0
	hTRAV13-1_CAVENYGQNFVFG_hTRAJ26	0.00493083	0
	hTRAV24_CAFLDGNKRLAFG_hTRAJ07	0.00493083	0
	hTRAV19_SALIFNQAGTALIFG_hTRAJ15	0.00493083	0
	hTRAV24_CAVSGGSYIPTFG_hTRAJ06	0.00438296	0
	hTRAV20_CAVVGSYIPTCG_hTRAJ06	0.00438296	0
	hTRAV20_CAVRASNDYKLSFG_hTRAJ20	0.00438296	0
	hTRAV20_CAVPASSDYKLSFG_hTRAJ20	0.00438296	0
	hTRAV20_CAVPASNDYKLSFV_hTRAJ20	0.00438296	0
	hTRAV20_CAVPASNEYKLSFG_hTRAJ20	0.00438296	0
	hTRAV20_CAVPASNNYKLSFG_hTRAJ20	0.00438296	0
	hTRAV20_CAVPDSNDYKLSFG_hTRAJ20	0.00438296	0
	hTRAV20_CAVHASNDYKLSFG_hTRAJ20	0.00438296	0
	hTRAV20_CAVTASNDYKLSFG_hTRAJ20	0.00438296	0
	hTRAV19_CALIFNQAGTALNFG_hTRAJ15	0.00438296	0
	hTRAV19_CALIFNQAGTDLIFG_hTRAJ15	0.00438296	0
	hTRAV19_CALIFNQARTALIFG_hTRAJ15	0.00438296	0
	hTRAV19_CALSVLSAGGTSYGKLTFG_hTRAJ52	0.00438296	0
	hTRAV19_CALSVFSAGGTSYGKLTFR_hTRAJ52	0.00438296	0
	hTRAV19_CALSVFSAGGTSYGKLTCG_hTRAJ52	0.00438296	0
	hTRAV19_CALSVFSAGGTSYGKQTFG_hTRAJ52	0.00438296	0
	hTRAV19_CALSVFSAGGTSDGKLTFG_hTRAJ52	0.00438296	0
	hTRAV13-1_CAVGNYGQNFVFG_hTRAJ26	0.00438296	0
	hTRAV13-1_CAVDNYGQSFVFG_hTRAJ26	0.00438296	0
	hTRAV13-1_CAVDNYGQNFVLG_hTRAJ26	0.00438296	0
	hTRAV24_CAFINSVNTPLVFG_hTRAJ29	0.00438296	0
	hTRAV24_CAFINSGNTPLVFV_hTRAJ29	0.00438296	0
	hTRAV06_CAFINSGNTPLVFG_hTRAJ29	0.00438296	0
	hTRAV12-312-4_CAGGVDSNYQLIWGAG_hTRAJ33	0.00438296	0
	hTRAV20_CAVSGESYIPTFG_hTRAJ06	0.00383509	0
	hTRAV20_CAVVGSYITTFG_hTRAJ06	0.00383509	0
	hTRAV20_CAVRASNDYKLSLG_hTRAJ20	0.00383509	0
	hTRAV20_CAVPACNGYELSFG_hTRAJ20	0.00383509	0
	hTRAV20_CAVPASNGYKLSFG_hTRAJ20	0.00383509	0
	hTRAV20_CAVPASNDYNLSFG_hTRAJ20	0.00383509	0
	hTRAV20_CAVPASNDYKVSFG_hTRAJ20	0.00383509	0
	hTRAV20_CAVPASNDYKLSFR_hTRAJ20	0.00383509	0
	hTRAV20_CAVPASNDYKLSCG_hTRAJ20	0.00383509	0
	hTRAV20_CAVPASNDHKLSFG_hTRAJ20	0.00383509	0
	hTRAV03_CAVRPLGRYNNSDMRFG_hTRAJ43	0.00383509	0
	hTRAV20_CAEVGSYIPTFG_hTRAJ06	0.00383509	0
	hTRAV19_CALMFNQAGTALIFG_hTRAJ15	0.00383509	0
	hTRAV19_CALIFNQAGTALICG_hTRAJ15	0.00383509	0
	hTRAV19_CALIYNQAGTALIFG_hTRAJ15	0.00383509	0
	hTRAV19_CALSVFSAGGASYGKLTFG_hTRAJ52	0.00383509	0
	hTRAV19_CALKFNQAGTALIFG_hTRAJ15	0.00383509	0
	hTRAV24_CAFINSGNRPLVFG_hTRAJ29	0.00383509	0
	hTRAV12-1_CAFINSGNTPLVFG_hTRAJ29	0.00383509	0
	hTRAV24_CAFINSGNTPLVL_hTRAJ29	0.00383509	0
	hTRAV12-312-4_CAMMGGGYQKVTFG_hTRAJ13	0.00383509	0
	hTRAV19_CTLIFNQAGTALIFG_hTRAJ15	0.00383509	0
	hTRAV19_WALSVFSAGGTSYGKLTFG_hTRAJ52	0.00383509	0
	hTRAV24_WACINSGNTPLVWG_hTRAJ29	0.00383509	0
	hTRAV19_SALSVFSAGGTSYGKLTFG_hTRAJ52	0.00383509	0
	hTRAV20_GAVPASNDYKLSFG_hTRAJ20	0.00383509	0
	hTRAV19_GALSVFSAGGTSYGKLTFG_hTRAJ52	0.00383509	0
	hTRAV13-1_SAVDNYGQNFVFG_hTRAJ26	0.00383509	0
	hTRAV19_CVLSVFSAGGTSYGKLTFG_hTRAJ52	0.00328722	0
	hTRAV20_CAVVGSYLPTFG_hTRAJ06	0.00328722	0
	hTRAV12-2_CAVVGSYIPTFG_hTRAJ06	0.00328722	0
	hTRAV20_CAVVGSYIPTVG_hTRAJ06	0.00328722	0
	hTRAV20_CAVPACNDYKLSFG_hTRAJ20	0.00328722	0
	hTRAV20_CAVPASNDFKLSFG_hTRAJ20	0.00328722	0
	hTRAV20_CAVPASNDYELSFG_hTRAJ20	0.00328722	0
	hTRAV20_CAVPASNDYKISFG_hTRAJ20	0.00328722	0
	hTRAV20_CAVPAYNDYKLSFG_hTRAJ20	0.00328722	0
	hTRAV20_CAGVGSYIPTFG_hTRAJ06	0.00328722	0
	hTRAV19_CALGLNQAGTALIFG_hTRAJ15	0.00328722	0
	hTRAV19_CALIFNRAGTALIFG_hTRAJ15	0.00328722	0
	hTRAV19_CALIFNQAGTALIFR_hTRAJ15	0.00328722	0
	hTRAV19_CALIFNQAGTAPIFG_hTRAJ15	0.00328722	0
	hTRAV19_CALIFNQTGTALIFG_hTRAJ15	0.00328722	0
	hTRAV19_CALSVFRAGGTSYGKLTFG_hTRAJ52	0.00328722	0
	hTRAV19_CALSVFSAGSTSYGKLTFG_hTRAJ52	0.00328722	0
	hTRAV19_CALSVCSAGGTSYGKLTFG_hTRAJ52	0.00328722	0
	hTRAV19_CALRFNQAGTALIFG_hTRAJ15	0.00328722	0
	hTRAV19_CARIFNQAGTALIFG_hTRAJ15	0.00328722	0
	hTRAV19_CAMIFNQAGTALIFG_hTRAJ15	0.00328722	0
	hTRAV13-1_CAVDNYGRNFVFG_hTRAJ26	0.00328722	0
	hTRAV13-1_CAVDNYGQNLVFG_hTRAJ26	0.00328722	0
	hTRAV13-1_CAVDNYGQDFVFG_hTRAJ26	0.00328722	0
	hTRAV24_CAFIYSGNTPLVFG_hTRAJ29	0.00328722	0
	hTRAV24_CAFINSGNTSLVFG_hTRAJ29	0.00328722	0
	hTRAV24_CAFSNSGKTRLVFG_hTRAJ29	0.00328722	0
	hTRAV12-2_CAVNKGGSYIPTIG_hTRAJ06	0.00328722	0
	hTRAV12-2_CAVKKGGSYIPTFG_hTRAJ06	0.00328722	0
	hTRAV24_VPFINSGNTPLVFG_hTRAJ29	0.00328722	0
	hTRAV19_ALIFNQAGTALIFG_hTRAJ15	0.00328722	0
	hTRAV20_SAVVGSYIPTFG_hTRAJ06	0.00328722	0
	hTRAV19_FALIFNQAGTALIFG_hTRAJ15	0.00273935	0
	hTRAV24_FAFINSGNTPLVFG_hTRAJ29	0.00273935	0
	hTRAV36_CAVSGGSYIPTFG_hTRAJ06	0.00273935	0
	hTRAV20_CAVSGGSYTPTFG_hTRAJ06	0.00273935	0
	hTRAV20_CAVVGSYVPTFG_hTRAJ06	0.00273935	0
	hTRAV20_CAVVGSYIRTFG_hTRAJ06	0.00273935	0
	hTRAV20_CAVVGSYIPTF_hTRAJ06	0.00273935	0
	hTRAV20_CAVPASNVYKLSFG_hTRAJ20	0.00273935	0
	hTRAV20_CAVPASNDYKFSFG_hTRAJ20	0.00273935	0
	hTRAV20_CAVPPSNDYKLSFG_hTRAJ20	0.00273935	0
	hTRAV03_CAVRPLGRYNNNDKRFG_hTRAJ43	0.00273935	0
	hTRAV03_CAVRHLGRYNNNDMRFG_hTRAJ43	0.00273935	0
	hTRAV20_CAGSGGSYIPAFG_hTRAJ06	0.00273935	0
	hTRAV19_CALLFNQAGTALIFG_hTRAJ15	0.00273935	0
	hTRAV19_CALGVFSAGGTSYGKLTFG_hTRAJ52	0.00273935	0
	hTRAV13-1_CALIFNQAGTALIFG_hTRAJ15	0.00273935	0
	hTRAV19_CALIFNQAGTARILG_hTRAJ15	0.00273935	0
	hTRAV19_CALIFNQAGTPLIFG_hTRAJ15	0.00273935	0
	hTRAV19_CALIFNQEGTALIFG_hTRAJ15	0.00273935	0
	hTRAV19_CALIFNQPGTALIFG_hTRAJ15	0.00273935	0
	hTRAV19_CALSVFGAGGTSYGKLTFG_hTRAJ52	0.00273935	0
	hTRAV19_CALSVFSAGGTSYGRLTFG_hTRAJ52	0.00273935	0
	hTRAV19_CALSVFSAGGTSYGKLTIG_hTRAJ52	0.00273935	0
	hTRAV19_CALSVFSAGGTSYGKPTFG_hTRAJ52	0.00273935	0
	hTRAV19_CALSVFSAGGTSYRKLTFG_hTRAJ52	0.00273935	0
	hTRAV09-2_CALSEAGGYNKLIFG_hTRAJ04	0.00273935	0
	hTRAV19_CALTFNQAGTALIFG_hTRAJ15	0.00273935	0
	hTRAV19_CAQIFNQAGTALIFG_hTRAJ15	0.00273935	0
	hTRAV19_CAQSVFSAGGTSYGKLTFG_hTRAJ52	0.00273935	0
	hTRAV24_CAFSNSGNTRLVFG_hTRAJ29	0.00273935	0
	hTRAV13-1_CAEDNYGQNFVFG_hTRAJ26	0.00273935	0
	hTRAV12-2_CAFLDGNNRLAFG_hTRAJ07	0.00273935	0
	hTRAV24_CAFINSGNTLLVFG_hTRAJ29	0.00273935	0
	hTRAV24_CAFINSGNTPFVFG_hTRAJ29	0.00273935	0
	hTRAV24_CAFINSGNTPLVFS_hTRAJ29	0.00273935	0
	hTRAV36_CAFINSGNTPLVFG_hTRAJ29	0.00273935	0
	hTRAV20_CAVNKGGSYIPTFG_hTRAJ06	0.00273935	0
	hTRAV20_CDVPASNDYKLSFG_hTRAJ20	0.00273935	0
	hTRAV19_CDLIFNQAGTALIFG_hTRAJ15	0.00273935	0
	hTRAV19_CPLIFNQAGTALIFG_hTRAJ15	0.00273935	0
	hTRAV24_CSFINSGNTPLVFG_hTRAJ29	0.00219148	0
	hTRAV09-2_CGLSDAGGYNKLIFG_hTRAJ04	0.00219148	0
	hTRAV20_CGVAASNDYKLSFG_hTRAJ20	0.00219148	0
	hTRAV20_CAVSGGSYIPTNG_hTRAJ06	0.00219148	0
	hTRAV20_CAVVGSYIPRFG_hTRAJ06	0.00219148	0
	hTRAV36_CAVVGSYIPTFG_hTRAJ06	0.00219148	0
	hTRAV20_CAVVGSYIPKFG_hTRAJ06	0.00219148	0
	hTRAV20_CAVVGSYRPAFG_hTRAJ06	0.00219148	0
	hTRAV20_CAVVGSYRPTFG_hTRAJ06	0.00219148	0
	hTRAV20_CAVPACNDYKVSFG_hTRAJ20	0.00219148	0
	hTRAV20_CAVPASNDYKLIFG_hTRAJ20	0.00219148	0
	hTRAV20_CAVPASNDYKLSFE_hTRAJ20	0.00219148	0
	hTRAV20_CAVPASNDYKLSLE_hTRAJ20	0.00219148	0
	hTRAV20_CAVPATNDYKLSFG_hTRAJ20	0.00219148	0
	hTRAV24_CAVQADSSYKLIFG_hTRAJ12	0.00219148	0
	hTRAV20_CAVQMGSSYELIWGAG_hTRAJ33	0.00219148	0
	hTRAV20_CAVQMESNYQLVWGAG_hTRAJ33	0.00219148	0
	hTRAV19_CAVIFNQAGTALIFG_hTRAJ15	0.00219148	0
	hTRAV20_CAVRPLGRYNNNDMRFG_hTRAJ43	0.00219148	0
	hTRAV03_CAVRPLGRYNNNDMRYG_hTRAJ43	0.00219148	0
	hTRAV03_CAVRPLGRYNNNDMRLG_hTRAJ43	0.00219148	0
	hTRAV03_CAVRPLGRYKNNDMRFG_hTRAJ43	0.00219148	0
	hTRAV20_CAGSGGSYRPAFG_hTRAJ06	0.00219148	0
	hTRAV20_CAAPASNDYKLSFG_hTRAJ20	0.00219148	0
	hTRAV03_CAERPLGRYNNNDMRFG_hTRAJ43	0.00219148	0
	hTRAV19_CALRVFSAGGTSYGKLTFG_hTRAJ52	0.00219148	0
	hTRAV19_CALIFIQAGTALIFG_hTRAJ15	0.00219148	0
	hTRAV19_CALIFNQGGTALMFG_hTRAJ15	0.00219148	0
	hTRAV19_CALIFNQAGPALIFG_hTRAJ15	0.00219148	0
	hTRAV19_CALIFNQAGTSLIFG_hTRAJ15	0.00219148	0
	hTRAV19_CALIFNQAGTALISG_hTRAJ15	0.00219148	0
	hTRAV19_CALIFNQAGTAMIFG_hTRAJ15	0.00219148	0
	hTRAV19_CALIVKQAGTALIFG_hTRAJ15	0.00219148	0
	hTRAV19_CALSVFSAGVTSYGKLTFG_hTRAJ52	0.00219148	0
	hTRAV19_CALSVFSAGGTGYGKLTFG_hTRAJ52	0.00219148	0
	hTRAV19_CALSVFSAGGTSYGELTFG_hTRAJ52	0.00219148	0
	hTRAV09-1_CALSVFSAGGTSYGKLTFG_hTRAJ52	0.00219148	0
	hTRAV19_CALSVFSDGGTSYGKLTFG_hTRAJ52	0.00219148	0
	hTRAV19_CALSVFSTGGTSYGKLTFG_hTRAJ52	0.00219148	0
	hTRAV19_CALSVVSAGGTSYGKLTFG_hTRAJ52	0.00219148	0
	hTRAV19_CALRLNQAGTALIFG_hTRAJ15	0.00219148	0
	hTRAV24_CAFTNSGNTPLVFG_hTRAJ29	0.00219148	0
	hTRAV13-1_CAVDNYGQNFVIG_hTRAJ26	0.00219148	0
	hTRAV13-1_CAVDNYGQNFDFG_hTRAJ26	0.00219148	0
	hTRAV13-1_CAVDNYGQNYVFG_hTRAJ26	0.00219148	0
	hTRAV13-1_CAVDNYGQNIVFG_hTRAJ26	0.00219148	0
	hTRAV13-1_CAVDNYGKNFVFG_hTRAJ26	0.00219148	0
	hTRAV24_CAFLDGNNRLAFL_hTRAJ07	0.00219148	0
	hTRAV24_CAFLDGNNRLAFW_hTRAJ07	0.00219148	0
	hTRAV24_CAFLDGNNRLAIG_hTRAJ07	0.00219148	0
	hTRAV24_CAFLDGKNRLAFG_hTRAJ07	0.00219148	0
	hTRAV24_CAFINSGNTPLFFG_hTRAJ29	0.00219148	0
	hTRAV12-2_CAVNEGGSYIPTFG_hTRAJ06	0.00219148	0
	hTRAV12-2_CAVNKGGGYIPTFG_hTRAJ06	0.00219148	0
	hTRAV12-2_CAVNKGGSYIPTYG_hTRAJ06	0.00219148	0
	hTRAV12-2_CAVNKGGSDIPTFG_hTRAJ06	0.00219148	0
	hTRAV12-1_CAVGSGGSYKPTFG_hTRAJ06	0.00219148	0
	hTRAV12-2_CAVNKGGSYKPTFG_hTRAJ06	0.00219148	0
	hTRAV20_CARLTGANNLFFG_hTRAJ36	0.00219148	0
	hTRAV24_CARVTGTASKLTLG_hTRAJ44	0.00219148	0
	hTRAV24_CAILTGAKNLFFG_hTRAJ36	0.00219148	0
	hTRAV24_CAILTGANSLFFG_hTRAJ36	0.00219148	0
	hTRAV25_CAGMDSSYGLIFG_hTRAJ12	0.00219148	0
	hTRAV20_CDVVGSYIPTFG_hTRAJ06	0.00219148	0
	hTRAV20_WAVVGSYIPTFG_hTRAJ06	0.00219148	0
	hTRAV20_GAVVGSYIPTFG_hTRAJ06	0.00219148	0
	hTRAV13-1_CVVDNYGQNFVFG_hTRAJ26	0.00164361	0
	hTRAV12-1_CVRNLLRQGDIW_hTRAJ50	0.00164361	0
	hTRAV19_CGLIFNQAGTALIFG_hTRAJ15	0.00164361	0
	hTRAV13-1_CGVDNYGQNFVFG_hTRAJ26	0.00164361	0
	hTRAV20_CAFSGGSYIPTFG_hTRAJ06	0.00164361	0
	hTRAV20_CALPASNDYKLSFG_hTRAJ20	0.00164361	0
	hTRAV19_CALSVFSGGGTGYGKLTFG_hTRAJ52	0.00164361	0
	hTRAV20_CAVSVGSYIPTFG_hTRAJ06	0.00164361	0
	hTRAV19_CAVSGGSYIPTFG_hTRAJ06	0.00164361	0
	hTRAV12-312-4_CAVSGGSYIPTFG_hTRAJ06	0.00164361	0
	hTRAV20_CAVTGGSYIPTYG_hTRAJ06	0.00164361	0
	hTRAV20_CAVVGGYIPTFG_hTRAJ06	0.00164361	0
	hTRAV20_CAVVGIYIPTFG_hTRAJ06	0.00164361	0
	hTRAV20_CAVVGSYIPAFG_hTRAJ06	0.00164361	0
	hTRAV20_CAVVGSYTPTFG_hTRAJ06	0.00164361	0
	hTRAV20_CAVVGSNIPTFG_hTRAJ06	0.00164361	0
	hTRAV20_CAVGGSYIPTFG_hTRAJ06	0.00164361	0
	hTRAV20_CAVLASNDYKLSFG_hTRAJ20	0.00164361	0
	hTRAV20_CAVPSSNDYKLSFG_hTRAJ20	0.00164361	0
	hTRAV20_CAVPAFNDYKLSFG_hTRAJ20	0.00164361	0
	hTRAV20_CAVPASNYYKLSFG_hTRAJ20	0.00164361	0
	hTRAV20_CAVPASNDYKLSFW_hTRAJ20	0.00164361	0
	hTRAV20_CAVPASNDYKLNFG_hTRAJ20	0.00164361	0
	hTRAV20_CAVPASNDYKPSFG_hTRAJ20	0.00164361	0
	hTRAV20_CAVPASNDDKLSFG_hTRAJ20	0.00164361	0
	hTRAV20_CAVPASNDNKLSFG_hTRAJ20	0.00164361	0
	hTRAV20_CAVPAPNDYKLSFG_hTRAJ20	0.00164361	0
	hTRAV20_CAVPTSNDYKLSFG_hTRAJ20	0.00164361	0
	hTRAV03_CAVRALGRYNNKDMRFG_hTRAJ43	0.00164361	0
	hTRAV03_CAVRPLGRYSNNDMRFG_hTRAJ43	0.00164361	0
	hTRAV03_CAVRPLGRYNNNGMRFG_hTRAJ43	0.00164361	0
	hTRAV09-2_CAVRPLGRYNNNDMRFG_hTRAJ43	0.00164361	0
	hTRAV03_CAVRPLGRYNNNDMRIG_hTRAJ43	0.00164361	0
	hTRAV03_CAVRPLGRYNNKDMRFG_hTRAJ43	0.00164361	0
	hTRAV03_CAVRPLGSYNNNDMRFG_hTRAJ43	0.00164361	0
	hTRAV03_CAVRPVGRYNNNDMRFG_hTRAJ43	0.00164361	0
	hTRAV03_CAVRPMGRYNNNDMRFG_hTRAJ43	0.00164361	0
	hTRAV20_CAGQMDSNYQLIWGAG_hTRAJ33	0.00164361	0
	hTRAV20_CALVGSYIPTFG_hTRAJ06	0.00164361	0
	hTRAV19_CALIVFSAGGTSYGKLTFG_hTRAJ52	0.00164361	0
	hTRAV19_CALIFNEAGTALIFG_hTRAJ15	0.00164361	0
	hTRAV19_CALIFNQAGTALMFG_hTRAJ15	0.00164361	0
	hTRAV09-1_CALIFNQAGTALIFG_hTRAJ15	0.00164361	0
	hTRAV19_CALIFNQAGTALIVG_hTRAJ15	0.00164361	0
	hTRAV19_CALIFNQAGNALIFG_hTRAJ15	0.00164361	0
	hTRAV19_CALSVLSAGGTRYGKLTFG_hTRAJ52	0.00164361	0
	hTRAV19_CALSVFCAGGTSYGKLTFG_hTRAJ52	0.00164361	0
	hTRAV19_CALSVFSAGCTSYGKLTFG_hTRAJ52	0.00164361	0
	hTRAV19_CALSVFSAGGTCYGKLTFG_hTRAJ52	0.00164361	0
	hTRAV19_CALSVFSAGGTIYGKLTFG_hTRAJ52	0.00164361	0
	hTRAV19_CALSVFSAGGTSYVKLTFG_hTRAJ52	0.00164361	0
	hTRAV19_CALSVFSAGGTSYGRLRFG_hTRAJ52	0.00164361	0
	hTRAV19_CALSVFSAGGTSYGKLTSG_hTRAJ52	0.00164361	0
	hTRAV19_CALSVFSAGGTSYGKLKFG_hTRAJ52	0.00164361	0
	hTRAV19_CALSVFSAGGTSYGKMTFG_hTRAJ52	0.00164361	0
	hTRAV19_CALSVFSAGRTSYGKLTFG_hTRAJ52	0.00164361	0
	hTRAV19_CALSVFSARGTSYGKLTFG_hTRAJ52	0.00164361	0
	hTRAV09-2_CALSDAGCYNKLIFG_hTRAJ04	0.00164361	0
	hTRAV09-2_CALSDAGGYNKLILG_hTRAJ04	0.00164361	0
	hTRAV09-2_CALSDAGGYNKLSFG_hTRAJ04	0.00164361	0
	hTRAV09-2_CALSDAGGHNKLIFG_hTRAJ04	0.00164361	0
	hTRAV19_CALSEADGAGSYQLTFG_hTRAJ28	0.00164361	0
	hTRAV19_CALSLFSAGGTSYGKLTFG_hTRAJ52	0.00164361	0
	hTRAV03_CALRPLGRYNNNDMRFG_hTRAJ43	0.00164361	0
	hTRAV19_CALIFNQAGTALIFA_hTRAJ15	0.00164361	0
	hTRAV19_CAPIFNQAGTALIFG_hTRAJ15	0.00164361	0
	hTRAV20_CAISGGSYIPTFG_hTRAJ06	0.00164361	0
	hTRAV20_CAMPASNDYKLSFG_hTRAJ20	0.00164361	0
	hTRAV19_CAMSVFSAGGTSYGKLTFG_hTRAJ52	0.00164361	0
	hTRAV24_CAFSKSGKTRLVFG_hTRAJ29	0.00164361	0
	hTRAV13-1_CAVDIYGQNFVFG_hTRAJ26	0.00164361	0
	hTRAV13-1_CAVDKYGQNFVFG_hTRAJ26	0.00164361	0
	hTRAV13-1_CAVDNCGQNFVFG_hTRAJ26	0.00164361	0
	hTRAV13-1_CAVDNYGQYFVFG_hTRAJ26	0.00164361	0
	hTRAV13-1_CAVDNYGQNFGFG_hTRAJ26	0.00164361	0
	hTRAV13-1_CAVDNYGQNFIFG_hTRAJ26	0.00164361	0
	hTRAV13-1_CAVDNYRQNFVFG_hTRAJ26	0.00164361	0
	hTRAV24_CAFLDGNNRLAYG_hTRAJ07	0.00164361	0
	hTRAV24_CAFLDGNNRLALG_hTRAJ07	0.00164361	0
	hTRAV24_CAFLDANNRLAFG_hTRAJ07	0.00164361	0
	hTRAV24_CAFINSGNGPLVFG_hTRAJ29	0.00164361	0
	hTRAV24_CAFINSGNTPLVFA_hTRAJ29	0.00164361	0
	hTRAV24_CAFINTGNTPLVLG_hTRAJ29	0.00164361	0
	hTRAV24_CAFSKSGNTPLVFG_hTRAJ29	0.00164361	0
	hTRAV24_CALLDGNNRLAFG_hTRAJ07	0.00164361	0
	hTRAV24_CAYLDGNNRLAFG_hTRAJ07	0.00164361	0
	hTRAV12-1_CAVNKGGIYIPTFG_hTRAJ06	0.00164361	0
	hTRAV12-2_CAVNKGGSYVPTFG_hTRAJ06	0.00164361	0
	hTRAV12-2_CAVNKGGSYMPTFG_hTRAJ06	0.00164361	0
	hTRAV12-2_CAVNKGGSYIHTFG_hTRAJ06	0.00164361	0
	hTRAV06_CAVGSGGSYIPTFG_hTRAJ06	0.00164361	0
	hTRAV12-1_CAVGSGGSYIPTIG_hTRAJ06	0.00164361	0
	hTRAV20_CAGGVDSNYQLIWGAG_hTRAJ33	0.00164361	0
	hTRAV12-2_CAGGVDSNYQLIRGAG_hTRAJ33	0.00164361	0
	hTRAV24_CARVTGTASKVTFG_hTRAJ44	0.00164361	0
	hTRAV24_CARVTGTASKLSFG_hTRAJ44	0.00164361	0
	hTRAV24_CAILTGGNNLFFG_hTRAJ36	0.00164361	0
	hTRAV24_CAILTGANTLFFG_hTRAJ36	0.00164361	0
	hTRAV24_CAILTGANNLLFG_hTRAJ36	0.00164361	0
	hTRAV13-1_CEVDNYGQNFVFG_hTRAJ26	0.00164361	0
	hTRAV19_CPLSVFSAGGTSYGKLTFG_hTRAJ52	0.00164361	0
	hTRAV12-2_WAVNKGGSYIPTFG_hTRAJ06	0.00164361	0
	hTRAV03_SAVRPLGRYNNNDMRFG_hTRAJ43	0.00164361	0
	hTRAV20_YAVPASNDYKLSFG_hTRAJ20	0.00164361	0
	hTRAV24_GAFISSGNTPLVFG_hTRAJ29	0.00164361	0
	hTRAV12-1_MCEKTSYDKVIFG_hTRAJ50	0.00164361	0
	hTRAV24_SAFINSRNTPLVFG_hTRAJ29	0.00164361	0
	hTRAV20_CVVVGSYIPTFG_hTRAJ06	0.00109574	0
	hTRAV19_CVLIFNQAGTALIFG_hTRAJ15	0.00109574	0
	hTRAV24_CVFLDGNNRLAFG_hTRAJ07	0.00109574	0
	hTRAV24_CVILTGANNLFFG_hTRAJ36	0.00109574	0
	hTRAV03_CGVRPLGRYNNNDMRFG_hTRAJ43	0.00109574	0
	hTRAV12-2_CGVNKGGSYIPTFG_hTRAJ06	0.00109574	0
	hTRAV20_CAVSSGGSYIPTFG_hTRAJ06	0.00109574	0
	hTRAV12-2_CAVSGGSYIPTFG_hTRAJ06	0.00109574	0
	hTRAV20_CAVSGGSYIHTLG_hTRAJ06	0.00109574	0
	hTRAV20_CAVSGGSYIHTIG_hTRAJ06	0.00109574	0
	hTRAV20_CAVSGGSYITTIG_hTRAJ06	0.00109574	0
	hTRAV20_CAVSGGSYRPAFG_hTRAJ06	0.00109574	0
	hTRAV20_CAVSGGSYKPTLG_hTRAJ06	0.00109574	0
	hTRAV20_CAVSGGSDIPRFG_hTRAJ06	0.00109574	0
	hTRAV20_CAVSGGSNKPTFG_hTRAJ06	0.00109574	0
	hTRAV20_CAVAGGSYIPTFG_hTRAJ06	0.00109574	0
	hTRAV20_CAVVGSFIPTFG_hTRAJ06	0.00109574	0
	hTRAV20_CAVVGSYMATFG_hTRAJ06	0.00109574	0
	hTRAV20_CAVVGSYIPTFV_hTRAJ06	0.00109574	0
	hTRAV20_CAVVGSYIPTFG_hTRAJ52	0.00109574	0
	hTRAV12-1_CAVVGSYIPTFG_hTRAJ06	0.00109574	0
	hTRAV20_CAVVGSYIPTFE_hTRAJ06	0.00109574	0
	hTRAV20_CAVVGSYIPTFR_hTRAJ06	0.00109574	0
	hTRAV24_CAVVGSYIPTFR_hTRAJ06	0.00109574	0
	hTRAV24_CAVVGSYIPTYG_hTRAJ06	0.00109574	0
	hTRAV20_CAVVGSHIPTFG_hTRAJ06	0.00109574	0
	hTRAV20_CAVVRSYIPTFG_hTRAJ06	0.00109574	0
	hTRAV03_CAVGPLGRYNNNDMRFG_hTRAJ43	0.00109574	0
	hTRAV20_CAVAGSYIPTFG_hTRAJ06	0.00109574	0
	hTRAV20_CAVPVSNDYKLSFG_hTRAJ20	0.00109574	0
	hTRAV20_CAVPGSNDYKLSFG_hTRAJ20	0.00109574	0
	hTRAV20_CAVPASNDYMLSFG_hTRAJ20	0.00109574	0
	hTRAV36_CAVPASNDYKLSFG_hTRAJ20	0.00109574	0
	hTRAV19_CAVPASNDYKLSFG_hTRAJ20	0.00109574	0
	hTRAV06_CAVPASNDYKLSFG_hTRAJ20	0.00109574	0
	hTRAV03_CAVPASNDYKLSFG_hTRAJ20	0.00109574	0
	hTRAV24_CAVPASNDYKLSYG_hTRAJ20	0.00109574	0
	hTRAV24_CAVPASNDYKLSVG_hTRAJ20	0.00109574	0
	hTRAV20_CAVPASNDYKLSNG_hTRAJ20	0.00109574	0
	hTRAV20_CAVPASNHYKLSFG_hTRAJ20	0.00109574	0
	hTRAV20_CAVQMDSNYELIWGAG_hTRAJ33	0.00109574	0
	hTRAV20_CAVQMDSNYQLNWGAG_hTRAJ33	0.00109574	0
	hTRAV20_CAVQMHSNYQLIWGAG_hTRAJ33	0.00109574	0
	hTRAV20_CAVIGSYIPTFG_hTRAJ06	0.00109574	0
	hTRAV19_CAVSVFSAGGTSYGKLTFG_hTRAJ52	0.00109574	0
	hTRAV03_CAVRRLGRYNNNDMRFG_hTRAJ43	0.00109574	0
	hTRAV03_CAVRPLGGYDNNDMRFG_hTRAJ43	0.00109574	0
	hTRAV03_CAVRPLGGYNNNDMRFG_hTRAJ43	0.00109574	0
	hTRAV03_CAVRPLGRYNDNDMRFG_hTRAJ43	0.00109574	0
	hTRAV03_CAVRPLGRYNINDMRFG_hTRAJ43	0.00109574	0
	hTRAV03_CAVRPLGRYNSNDMRFG_hTRAJ43	0.00109574	0
	hTRAV03_CAVRPLGRYNNDDMRFG_hTRAJ43	0.00109574	0
	hTRAV03_CAVRPLGRYNNIDMRFG_hTRAJ43	0.00109574	0
	hTRAV03_CAVRPLGRYNNNVMRFG_hTRAJ43	0.00109574	0
	hTRAV03_CAVRPLGRYNNNEMRFG_hTRAJ43	0.00109574	0
	hTRAV03_CAVRPLGRYNNNDVRFG_hTRAJ43	0.00109574	0
	hTRAV03_CAVRPLGRYNNNDMRL_hTRAJ43	0.00109574	0
	hTRAV03_CAVRPLGRYNNNDMHFG_hTRAJ43	0.00109574	0
	hTRAV03_CAVRPLGRYNNNDRRFG_hTRAJ43	0.00109574	0
	hTRAV03_CAVRPLGRYNNKDMRYG_hTRAJ43	0.00109574	0
	hTRAV03_CAVRPWGRCNNNDMRFG_hTRAJ43	0.00109574	0
	hTRAV20_CAGPACNDYKVSFG_hTRAJ20	0.00109574	0
	hTRAV20_CAGPACNDYKLSFG_hTRAJ20	0.00109574	0
	hTRAV24_CAGPASNDYKLSFG_hTRAJ20	0.00109574	0
	hTRAV19_CALCVFSAGGTSYGKLTFG_hTRAJ52	0.00109574	0
	hTRAV09-2_CALGDAGGYNKLIFG_hTRAJ04	0.00109574	0
	hTRAV19_CALIFNQSGTALIFG_hTRAJ15	0.00109574	0
	hTRAV19_CALIFNQVGTALIFG_hTRAJ15	0.00109574	0
	hTRAV19_CALIFNQAGTVLIFG_hTRAJ15	0.00109574	0
	hTRAV19_CALIFNQAGTALFFG_hTRAJ15	0.00109574	0
	hTRAV19_CALIFNQAGTALTFG_hTRAJ15	0.00109574	0
	hTRAV19_CALIFNQAGTTLIFG_hTRAJ15	0.00109574	0
	hTRAV19_CALILNQAGTALIFW_hTRAJ15	0.00109574	0
	hTRAV19_CALILNKAGTALIFG_hTRAJ15	0.00109574	0
	hTRAV19_CALICNQAGTALIFG_hTRAJ15	0.00109574	0
	hTRAV19_CALISNQAGTALIFG_hTRAJ15	0.00109574	0
	hTRAV19_CALIYNQAGTALIYG_hTRAJ15	0.00109574	0
	hTRAV19_CALIVNQAGTALMFG_hTRAJ15	0.00109574	0
	hTRAV19_CALSVFIAGGTSYGKLTFG_hTRAJ52	0.00109574	0
	hTRAV19_CALSVFSAGGTSYGKLAVG_hTRAJ52	0.00109574	0
	hTRAV19_CALSVFSAGGISYGKLTFG_hTRAJ52	0.00109574	0
	hTRAV19_CALSVFSAGGTSFGKLTFG_hTRAJ52	0.00109574	0
	hTRAV19_CALSVFSAGGTSYGMLTFG_hTRAJ52	0.00109574	0
	hTRAV19_CALSVFSAGGTSYGKVTFG_hTRAJ52	0.00109574	0
	hTRAV19_CALSVFSAGGTSYGKLSFG_hTRAJ52	0.00109574	0
	hTRAV19_CALSVFSAGGTSYGKLPFG_hTRAJ52	0.00109574	0
	hTRAV20_CALSVFSAGGTSYGKLTFG_hTRAJ52	0.00109574	0
	hTRAV19_CALSVFSAGGTSYGKQTLG_hTRAJ52	0.00109574	0
	hTRAV19_CALSVFSAGGTSYGKKLTF_hTRAJ52	0.00109574	0
	hTRAV19_CALSVFSAGGTSYGKLTF_hTRAJ52	0.00109574	0
	hTRAV19_CALSVFSAGDTSYGKLTFG_hTRAJ52	0.00109574	0
	hTRAV19_CALSVFSAAGTSYGKLTLG_hTRAJ52	0.00109574	0
	hTRAV19_CALSVFNAGGTSYGKLTFG_hTRAJ52	0.00109574	0
	hTRAV19_CALSVISAGGTSYGKLTFG_hTRAJ52	0.00109574	0
	hTRAV19_CALSGFSAGGTSYGKLTFG_hTRAJ52	0.00109574	0
	hTRAV19_CALSGFSAGGTSYGKLTLG_hTRAJ52	0.00109574	0
	hTRAV19_CALSAFSAGGTSYGKLTFG_hTRAJ52	0.00109574	0
	hTRAV09-2_CALSDGGGYNKLIFG_hTRAJ04	0.00109574	0
	hTRAV09-2_CALSDACGYNKLIFG_hTRAJ04	0.00109574	0
	hTRAV09-2_CALSDAGGYNRLIFG_hTRAJ04	0.00109574	0
	hTRAV09-2_CALSDAGGYNNLIFG_hTRAJ04	0.00109574	0
	hTRAV09-2_CALSDAGGYNKLVFG_hTRAJ04	0.00109574	0
	hTRAV09-2_CALSDAGGYNKLIFW_hTRAJ04	0.00109574	0
	hTRAV09-2_CALSDAGGYNKLILE_hTRAJ04	0.00109574	0
	hTRAV09-2_CALSDAGGYNKLIL_hTRAJ04	0.00109574	0
	hTRAV09-1_CALSDAGGYNKLICG_hTRAJ04	0.00109574	0
	hTRAV09-2_CALSDAGGYNKLISG_hTRAJ04	0.00109574	0
	hTRAV09-1_CALSDAGGYNKLIYG_hTRAJ04	0.00109574	0
	hTRAV09-2_CALSDAGGYNKQIFG_hTRAJ04	0.00109574	0
	hTRAV09-2_CALSDAGSYNKLIFG_hTRAJ04	0.00109574	0
	hTRAV19_CALSLFSAGGTSYGKLTYG_hTRAJ52	0.00109574	0
	hTRAV19_CALKFNQAATALIFG_hTRAJ15	0.00109574	0
	hTRAV19_CALSVYSAGGTSYGKLTFG_hTRAJ52	0.00109574	0
	hTRAV19_CARSVFRAGGTSYGKLTFG_hTRAJ52	0.00109574	0
	hTRAV19_CAPSVFSAGGTSYGKLTFG_hTRAJ52	0.00109574	0
	hTRAV24_CAFSNSGNTLLVFG_hTRAJ29	0.00109574	0
	hTRAV13-1_CAVDDCGQNFVFG_hTRAJ26	0.00109574	0
	hTRAV13-1_CAVDSYGQNFVFG_hTRAJ26	0.00109574	0
	hTRAV13-1_CAVDNYGENFVFG_hTRAJ26	0.00109574	0
	hTRAV13-1_CAVDNYGQNFFFG_hTRAJ26	0.00109574	0
	hTRAV13-1_CAVDNYGQNFVFS_hTRAJ26	0.00109574	0
	hTRAV13-1_CAVDNYGQNFVYG_hTRAJ26	0.00109574	0
	hTRAV13-1_CAVDNYGQNFVVG_hTRAJ26	0.00109574	0
	hTRAV13-1_CAVDNYGQNCVFG_hTRAJ26	0.00109574	0
	hTRAV13-1_CAVDNDGQNFVFG_hTRAJ26	0.00109574	0
	hTRAV13-1_CAVDNNGQNFVFG_hTRAJ26	0.00109574	0
	hTRAV13-1_CAVDNNGQNYVFG_hTRAJ26	0.00109574	0
	hTRAV13-1_CAGMDSSYKLIFG_hTRAJ12	0.00109574	0
	hTRAV13-1_CALDNYGQNFVFG_hTRAJ26	0.00109574	0
	hTRAV24_CARGTGTASRLTFG_hTRAJ44	0.00109574	0
	hTRAV24_CAFLNSGNTPLVFG_hTRAJ29	0.00109574	0
	hTRAV24_CAFLDGNIRLAFG_hTRAJ07	0.00109574	0
	hTRAV24_CAFLDGNNGLAFG_hTRAJ07	0.00109574	0
	hTRAV24_CAFLDGNNSLAFG_hTRAJ07	0.00109574	0
	hTRAV24_CAFLDGNNRVACG_hTRAJ07	0.00109574	0
	hTRAV24_CAFLDGNNRLGFG_hTRAJ07	0.00109574	0
	hTRAV24_CAFLDGNNRLAFV_hTRAJ07	0.00109574	0
	hTRAV24_CAFLDGNNRLAFA_hTRAJ07	0.00109574	0
	hTRAV24_CAFLDGNNRLALK_hTRAJ07	0.00109574	0
	hTRAV24_CAFLEGNNRLAFG_hTRAJ07	0.00109574	0
	hTRAV24_CAFPDGNNRLAFG_hTRAJ07	0.00109574	0
	hTRAV24_CAFINSGSTALVFG_hTRAJ29	0.00109574	0
	hTRAV24_CAFINSGNEPLVFG_hTRAJ29	0.00109574	0
	hTRAV24_CAFINSGNIPLVFG_hTRAJ29	0.00109574	0
	hTRAV20_CAFINSGNRPLVFG_hTRAJ29	0.00109574	0
	hTRAV24_CAFINSGNTPLSLE_hTRAJ29	0.00109574	0
	hTRAV24_CAFINSGNTHHVFG_hTRAJ29	0.00109574	0
	hTRAV24_CAFINSGNTTHVFG_hTRAJ29	0.00109574	0
	hTRAV24_CAFINSRNTPLVYG_hTRAJ29	0.00109574	0
	hTRAV24_CAFINSRNTPLLFG_hTRAJ29	0.00109574	0
	hTRAV24_CAFMDGNNRLAFG_hTRAJ07	0.00109574	0
	hTRAV24_CAYIKSGNTPLVFG_hTRAJ29	0.00109574	0
	hTRAV12-2_CAVDKGGSYIPTFG_hTRAJ06	0.00109574	0
	hTRAV12-2_CAVSKGGSYIPTFG_hTRAJ06	0.00109574	0
	hTRAV12-2_CAVNKGGSYIATCG_hTRAJ06	0.00109574	0
	hTRAV12-1_CAVNKGGSYIPTIG_hTRAJ06	0.00109574	0
	hTRAV12-1_CAVNKGGSYIHTFG_hTRAJ06	0.00109574	0
	hTRAV12-2_CAVNKGGSYRPTFG_hTRAJ06	0.00109574	0
	hTRAV12-1_CAVNKGGSYKPTFG_hTRAJ06	0.00109574	0
	hTRAV12-2_CAVNKGGSHIPTFG_hTRAJ06	0.00109574	0
	hTRAV12-2_CAVNKGGSNIPTFG_hTRAJ06	0.00109574	0
	hTRAV12-1_CAVGSGGSYVPTFG_hTRAJ06	0.00109574	0
	hTRAV12-1_CAVGSGGSYIPTCG_hTRAJ06	0.00109574	0
	hTRAV12-2_CAVGSGGSYIPTIG_hTRAJ06	0.00109574	0
	hTRAV12-2_CAVGSGGSYKPTFG_hTRAJ06	0.00109574	0
	hTRAV12-1_CAVGSGRSYIPTFG_hTRAJ06	0.00109574	0
	hTRAV24_CAVLTGANNLFFG_hTRAJ36	0.00109574	0
	hTRAV12-2_CAGGVDGNYQLIWGAG_hTRAJ33	0.00109574	0
	hTRAV12-1_CAGGVDGNYQLIWGAG_hTRAJ33	0.00109574	0
	hTRAV12-2_CAGGVDSNNQLIWGAG_hTRAJ33	0.00109574	0
	hTRAV12-2_CAGGVDRNYQLIWGAG_hTRAJ33	0.00109574	0
	hTRAV12-1_CADGSGGSYIPTFG_hTRAJ06	0.00109574	0
	hTRAV24_CARVSGTASKLTFG_hTRAJ44	0.00109574	0
	hTRAV24_CARVTGIASKLTFG_hTRAJ44	0.00109574	0
	hTRAV24_CARVTGTASELTFG_hTRAJ44	0.00109574	0
	hTRAV24_CARVTGTASNSPLG_hTRAJ44	0.00109574	0
	hTRAV24_CARVTGTASKLPFG_hTRAJ44	0.00109574	0
	hTRAV24_CAILTGASNLFFG_hTRAJ36	0.00109574	0
	hTRAV24_CAILTGANNVFFG_hTRAJ36	0.00109574	0
	hTRAV24_CAILTGANNLFCG_hTRAJ36	0.00109574	0
	hTRAV24_CAILTGANNLVFG_hTRAJ36	0.00109574	0
	hTRAV24_CAILTGANNLIFG_hTRAJ36	0.00109574	0
	hTRAV24_CAISTGANNLFFG_hTRAJ36	0.00109574	0
	hTRAV24_CATLTGANNLFFG_hTRAJ36	0.00109574	0
	hTRAV25_CAGMDRSYKLIVG_hTRAJ12	0.00109574	0
	hTRAV25_CAGMDSGYKLICG_hTRAJ12	0.00109574	0
	hTRAV25_CAGMNSSYKLIFR_hTRAJ12	0.00109574	0
	hTRAV19_CDLSVFSAGGTSYGKLTFG_hTRAJ52	0.00109574	0
	hTRAV13-1_CEVENYGQNFVFG_hTRAJ26	0.00109574	0
	hTRAV24_CDFINSGNTPLDFG_hTRAJ29	0.00109574	0
	hTRAV12-2_CDGGVDSNYQLIWGAG_hTRAJ33	0.00109574	0
	hTRAV24_CPFINSRNTPLVFG_hTRAJ29	0.00109574	0
	hTRAV20_CTVPASNDYKLSFG_hTRAJ20	0.00109574	0
	hTRAV03_CTVRPLGRYNNNDMRFG_hTRAJ43	0.00109574	0
	hTRAV19_CTLSVFSAGGTSYGKLTFG_hTRAJ52	0.00109574	0
	hTRAV20_WAVPAANDYKLSFG_hTRAJ20	0.00109574	0
	hTRAV03_WAVRPLGRYNNNDMRFG_hTRAJ43	0.00109574	0
	hTRAV24_WASINSGNTPLVWG_hTRAJ29	0.00109574	0
	hTRAV20_CAVSGGRYIPKFG_hTRAJ06	0.00109574	0
	hTRAV20_SAVSGGRYIPTFG_hTRAJ06	0.00109574	0
	hTRAV03_SAVRPLGRYNNNDMSFG_hTRAJ43	0.00109574	0
	hTRAV19_SALIINQAGTALIFG_hTRAJ15	0.00109574	0
	hTRAV24_SAFLDGNNRLAFG_hTRAJ07	0.00109574	0
	hTRAV09-2_GALSDAGGYNKLIFG_hTRAJ04	0.00109574	0
	hTRAV20_RAVPASNDYKLSFG_hTRAJ20	0.00109574	0
	hTRAV20_SAVSGGSYIPTYG_hTRAJ06	0.00109574	0
	hTRAV20_SAVSGGSYKPTFG_hTRAJ06	0.00109574	0
	hTRAV20_SADSGGSYIPTFG_hTRAJ06	0.00109574	0
	hTRAV12-2_SAVNKGGSYIPTFG_hTRAJ06	0.00109574	0
	hTRAV12-2_SAVGSGGSYIPTFG_hTRAJ06	0.00109574	0
	hTRAV12-2_SAGGVDSNYQLIWGAG_hTRAJ33	0.00109574	0
	hTRAV24_SAILTGANNLFFG_hTRAJ36	0.00109574	0

## Sheet: Fig. 3B
Figure 3b
	Ratio	V49I		WT		DMb
	10:1	61	71	808	811	746	799
	5:1	52	58	844	795	810	829
	1:1	33	34	472	498	554	544
	Neg	0	0	0	0	0	0

## Sheet: Fig. 3C
Figure 3c
		V49I					WT					DMb
	Days	Mouse 1	Mouse 2	Mouse 3	Mouse 4	Mouse 5	Mouse 1	Mouse 2	Mouse 3	Mouse 4	Mouse 5	Mouse 1	Mouse 2	Mouse 3	Mouse 4	Mouse 5
	0	0	0	0	0	0	0	0	0	0	0	0	0	0	0	0
	2	0	0	0	0	0	0	0	0	0	0	0	0	0	0	0
	7	57.7	56.4	69.6	33.282	35.816	93.8	44.5	69.1	70.8	77.1	60.8	63.8	54.5	48.6	97.7
	9	92.7	77.5	47.6	46.8195	52.5	88.5	58.8	70.9	58.1	69.6	36.9	62.4	37.3	40.4	53.7
	12	78.4	50.4	77.2	76.88	65.0375	37	50.6	60.8	52.3	53.7	45	41.1	35.2	93.6	68.8
	14	81.8	87.9	88.9	110.592	183.799	50.4	58.5	48.7	57.3	73	41.2	41.1	42.4	53.6	43.2
	16	67.7	59.2	67.8	154.688	205.953	46.4	49.9	37	57.3	70.3	54	32.5	30.6	47.4	36.3
	19	113.7	101.9	97.5	153.328	161.874	27.2	13	24.6	31.2	25.1	28.1	10	20.5	21.2	0
	21	129.6	128.8	88.7	208.444	249.318	20.6	17.8	49.6	47.4	39.5	29.2	0	25	0	0
	26	212.7	163.8		137.2	173.3	69.1	70	71.9		44.8	14.9	0		18.9	0
	29	249.2	165.9		219.8	259.4	82.5	55.3	116.6		40.3	22	0		29.6	0
	32	304	242.6		229.3	273.3	152.5	73.6	172.5		31.2	10.9	0		50.3	0
	35	331.6	388.1		306.4	357.9	111.9	116.6	178.8		50.3	10.9	0		50.6	0
	39	454.1	407.9		307.8	368.2	178.6	119.5	160.1		77.3	10.9	0		86.2	0
	42	522.2	486			421	136.1	166.9	120.3		92.1	10.9	0		42.9	0
	46	529.3	558.7			516	129.6	236.9	131.1		101.4	6.8	0		33.5	0

## Sheet: Fig. 3D
Figure 3d
		V49I	WT	DMb
	CD8 T cells in tumor (/mm2)	1	13	85	right panel
		3	5	110
		2	1	57
		5	2	144
			3	130
			9
			15

## Sheet: Fig. 3E
Figure 3e
	Days	DMb + anti-CXCR3						DMb
	1	0	0	0	0	0	0	0	0	0	0	0	0	0	0
	5	10	10	10	10	0	10	10	10	0	10	10	10	10	10
	10	13.475	25.6	15.9	14.3	22.3	11.8	10	10	31.2	20.7	22	18.9	31.5	24.3
	15	41.25	73.696	78.3	78.1	109.8	62.7	10	0	62.7	76.5	40.2	43.5	65.6	38.7
	20	72	96.3	119	44.4	182.5	163.1	21.7	28	90.7	76.5	53.4	55.2	18.3	36.4

## Sheet: Fig. 3F
Figure 3f
		DMb + anti-CXCR3	DMb
	CD8 T cells in tumor (/mm2)	3.43	11.97
		12.3	12.4
		5.52	55.39
		6.26	7.62
		0	24.37
		2.59

[truncated: 32 more sheets: Fig. 4C, Fig. 4C - rawdata_scTCRSeq_Mel7, Fig. 4C - rawdata_scTCRSeq_Mel8, Fig. 4C - rawdata_scTCRSeq_Mel9, Fig. 4C -rawdata_scTCRSeq_Mel10, Fig. 4E, Fig. S1A, Fig. S1B, Fig. S2C, Fig. S2E, Fig. S2F, Fig. S3A, Fig. S3B, Fig. S3C, Fig. S4A, Fig. S4B, Fig. S4C, Fig. S4D, Fig. S4E, Fig. S4F …]
